# Supplementary material for: Stepwise Diagnostic Product Ions Filtering Strategy for Rapid Discovery of Diterpenoids in Scutellaria barbata Based on UHPLC-Q-Exactive-Orbitrap-MS
Source: Molecules. 2022 Nov 24;27(23):8185. doi: 10.3390/molecules27238185 (PMC9736491; doi:10.3390/molecules27238185)
Supplement: Supplementary file 1 [file molecules-27-08185-s001.zip]

Archive with 1 entries (1 files):
- molecules-2049555-supplementary.pdf
